# Supplementary material for: PPAR-δ as a prognostic biomarker and its association with immune infiltrates in breast cancer PPAR-δ as a prognostic biomarker and its association with immune infiltrates in breast cancer
Source: J Cancer. 2023 Apr 17;14(6):1049–61. doi: 10.7150/jca.81430 (PMC10158510; doi:10.7150/jca.81430)
Supplement: Supplementary file 3 — Supplementary table 2: 597 items of PPAR-δ related differential expressed Genes. [file jcav14p1049s3.xlsx]

## Sheet: Sheet1
gene_name	gene_id	gene_biotype	baseMean	log2FoldChange	lfcSE	stat	pvalue	padj
SOX8	ENSG00000005513	protein_coding	391.123	2.5383	0.141202	17.9764	2.98334e-72	6.02692e-69
DLX6	ENSG00000006377	protein_coding	42.1827	1.77826	0.176171	10.094	5.87428e-24	4.75592e-22
PAX7	ENSG00000009709	protein_coding	139.546	1.54199	0.24447	6.30749	2.83599e-10	2.57797e-09
STMN4	ENSG00000015592	protein_coding	12.6304	-1.57688	0.135088	-11.673	1.7511e-31	3.60625e-29
GABRA1	ENSG00000022355	protein_coding	3.6141	-1.66767	0.251842	-6.62189	3.54626e-11	3.76305e-10
ROS1	ENSG00000047936	protein_coding	21.1715	1.76389	0.153855	11.4646	1.98578e-30	3.56969e-28
FOXC1	ENSG00000054598	protein_coding	1737.32	1.51106	0.113813	13.2767	3.16044e-40	1.45738e-37
PHF21B	ENSG00000056487	protein_coding	112.242	-1.57843	0.157474	-10.0234	1.20264e-23	9.34445e-22
SEZ6	ENSG00000063015	protein_coding	60.6627	-3.83378	0.156083	-24.5624	3.18679e-133	3.37991e-129
CTNNA2	ENSG00000066032	protein_coding	25.0918	-1.5434	0.167947	-9.18981	3.93525e-20	1.83058e-18
FGF10	ENSG00000070193	protein_coding	1046.57	-2.32761	0.156022	-14.9185	2.4994e-50	1.9636e-47
CDH19	ENSG00000071991	protein_coding	95.305	1.80842	0.219732	8.23012	1.8703e-16	4.8768e-15
SLC6A15	ENSG00000072041	protein_coding	117.909	1.71662	0.200098	8.57887	9.58056e-18	3.10027e-16
FGF4	ENSG00000075388	protein_coding	1.19175	1.6903	0.378213	4.46916	7.85266e-06	3.15504e-05
ACTL6B	ENSG00000077080	protein_coding	9.35269	-3.54562	0.197066	-17.992	2.24899e-72	4.77056e-69
CAPN6	ENSG00000077274	protein_coding	784.327	2.60574	0.147915	17.6165	1.84055e-69	3.39494e-66
SCGN	ENSG00000079689	protein_coding	102.869	-1.81853	0.178821	-10.1695	2.7116e-24	2.30535e-22
IL12RB2	ENSG00000081985	protein_coding	164.425	1.6248	0.128418	12.6524	1.08461e-36	3.74094e-34
OPRK1	ENSG00000082556	protein_coding	42.8956	2.18439	0.198511	11.0039	3.65903e-28	4.95944e-26
SLC15A1	ENSG00000088386	protein_coding	120.103	1.57706	0.171199	9.21187	3.20503e-20	1.52092e-18
LHX5	ENSG00000089116	protein_coding	3.53942	1.55991	0.206897	7.53955	4.71586e-14	8.41495e-13
CHGB	ENSG00000089199	protein_coding	1411.42	-5.87146	0.20345	-28.8595	3.84636e-183	8.1589e-179
SLC26A3	ENSG00000091138	protein_coding	147.687	-1.88401	0.150367	-12.5294	5.15255e-36	1.63128e-33
COL9A3	ENSG00000092758	protein_coding	848.745	1.98667	0.130311	15.2456	1.76176e-52	1.6248e-49
GABRP	ENSG00000094755	protein_coding	9873.04	1.63008	0.166745	9.77586	1.42935e-22	9.64052e-21
KCNK16	ENSG00000095981	protein_coding	2.60654	-1.94365	0.281864	-6.89568	5.36063e-12	6.58613e-11
PGC	ENSG00000096088	protein_coding	44.3249	-1.68283	0.164963	-10.2013	1.95725e-24	1.69804e-22
SEZ6L	ENSG00000100095	protein_coding	476.637	-2.82461	0.154167	-18.3217	5.55722e-75	1.4735e-71
PVALB	ENSG00000100362	protein_coding	786.624	-1.6436	0.18761	-8.76075	1.93956e-18	7.01484e-17
CHGA	ENSG00000100604	protein_coding	480.137	-5.39528	0.206002	-26.1904	3.41601e-151	4.83069e-147
DHRS2	ENSG00000100867	protein_coding	9615.71	-1.73629	0.177293	-9.79333	1.20271e-22	8.15074e-21
PROKR2	ENSG00000101292	protein_coding	2.41133	2.14395	0.271412	7.89922	2.80644e-15	6.09317e-14
HAO1	ENSG00000101323	protein_coding	4.13783	1.80868	0.298315	6.06299	1.33618e-09	1.082e-08
BPI	ENSG00000101425	protein_coding	118.677	1.97798	0.144668	13.6726	1.48035e-42	7.85031e-40
CST9L	ENSG00000101435	protein_coding	20.5262	-2.18414	0.226797	-9.63038	5.95091e-22	3.69636e-20
SPINT3	ENSG00000101446	protein_coding	0.671245	-2.03946	0.370382	-5.50636	3.66326e-08	2.29117e-07
SYP	ENSG00000102003	protein_coding	482.507	-1.9013	0.107971	-17.6093	2.09047e-69	3.69525e-66
VGLL1	ENSG00000102243	protein_coding	606.444	2.08868	0.19268	10.8401	2.22131e-27	2.75546e-25
MSLN	ENSG00000102854	protein_coding	1312.75	2.21416	0.176729	12.5285	5.21351e-36	1.63835e-33
PRSS33	ENSG00000103355	protein_coding	43.1043	2.41317	0.253287	9.52741	1.61254e-21	9.38412e-20
SLC6A2	ENSG00000103546	protein_coding	40.7686	2.23065	0.173557	12.8526	8.31806e-38	3.29799e-35
OCA2	ENSG00000104044	protein_coding	57.6415	1.71973	0.183754	9.35889	8.05752e-21	4.22015e-19
SCG3	ENSG00000104112	protein_coding	44.4527	-2.24448	0.160064	-14.0224	1.13648e-44	6.60465e-42
FGF21	ENSG00000105550	protein_coding	2.86276	2.69081	0.305122	8.8188	1.15695e-18	4.33349e-17
RUNDC3A	ENSG00000108309	protein_coding	205.34	-2.73843	0.12565	-21.7942	2.63552e-105	1.39762e-101
PHOX2B	ENSG00000109132	protein_coding	0.735672	1.52831	0.364235	4.19596	2.7172e-05	9.85e-05
ODAM	ENSG00000109205	protein_coding	36.2157	2.37928	0.18602	12.7905	1.85353e-37	7.08417e-35
SMR3A	ENSG00000109208	protein_coding	1.97308	3.09245	0.523788	5.90402	3.54743e-09	2.65941e-08
PPARGC1A	ENSG00000109819	protein_coding	199.904	1.63426	0.114907	14.2224	6.65111e-46	4.27525e-43
CCKBR	ENSG00000110148	protein_coding	50.1607	2.78315	0.21927	12.6928	6.48121e-37	2.35008e-34
MYF6	ENSG00000111046	protein_coding	2.55306	-2.12011	0.229733	-9.22857	2.74278e-20	1.3148e-18
GSG1	ENSG00000111305	protein_coding	12.7753	-1.61997	0.106355	-15.2317	2.17959e-52	1.96738e-49
PRDM13	ENSG00000112238	protein_coding	7.89608	1.50213	0.319451	4.70221	2.5736e-06	1.1391e-05
COL9A1	ENSG00000112280	protein_coding	53.5029	2.20119	0.178446	12.3354	5.84124e-35	1.66308e-32
NR2E1	ENSG00000112333	protein_coding	7.58313	2.10258	0.189983	11.0672	1.80967e-28	2.55061e-26
GABRG2	ENSG00000113327	protein_coding	8.47719	-3.02573	0.334861	-9.03576	1.62865e-19	6.97917e-18
PEX5L	ENSG00000114757	protein_coding	243.366	-2.19524	0.13625	-16.1119	2.10489e-58	2.41346e-55
REG1A	ENSG00000115386	protein_coding	2.02333	1.7757	0.470975	3.77028	0.000163066	0.000507886
PRKAG3	ENSG00000115592	protein_coding	10.571	1.63594	0.167878	9.74483	1.94096e-22	1.27467e-20
SLC5A7	ENSG00000115665	protein_coding	14.7634	-1.56116	0.211237	-7.39054	1.46239e-13	2.39631e-12
ZP4	ENSG00000116996	protein_coding	4.13382	2.38462	0.227874	10.4646	1.25549e-25	1.26515e-23
ACTL8	ENSG00000117148	protein_coding	162.977	1.51864	0.192373	7.89425	2.92065e-15	6.31205e-14
FMO6P	ENSG00000117507	transcribed_unitary_pseudogene	13.6901	1.62461	0.171176	9.4909	2.29056e-21	1.29739e-19
SLC8A2	ENSG00000118160	protein_coding	101.92	-1.54066	0.13617	-11.3143	1.11491e-29	1.8053e-27
MAGEB4	ENSG00000120289	protein_coding	13.2284	2.06376	0.263328	7.83722	4.60616e-15	9.64996e-14
CHRNA2	ENSG00000120903	protein_coding	12.2119	-2.13994	0.18822	-11.3693	5.94312e-30	1.00451e-27
IAPP	ENSG00000121351	protein_coding	0.936355	1.72002	0.462973	3.71515	0.000203079	0.000620575
NEUROD4	ENSG00000123307	protein_coding	1.25575	-2.24141	0.491163	-4.56348	5.03125e-06	2.10473e-05
MAGEA9	ENSG00000123584	protein_coding	0.636817	1.62668	0.664455	2.44814	0.0143595	0.02854
MATN4	ENSG00000124159	protein_coding	28.8553	1.76944	0.133613	13.243	4.94978e-40	2.18739e-37
TCP11	ENSG00000124678	protein_coding	13.7713	1.90575	0.13705	13.9055	5.86281e-44	3.27268e-41
GDF5	ENSG00000125965	protein_coding	62.7212	1.77075	0.132186	13.3959	6.39096e-41	3.01256e-38
STATH	ENSG00000126549	protein_coding	0.610113	-1.89988	0.586173	-3.24116	0.00119045	0.00307705
HTN1	ENSG00000126550	protein_coding	2.87595	1.88423	0.463286	4.0671	4.76027e-05	0.000164427
KCNC1	ENSG00000129159	protein_coding	76.6824	-1.90629	0.141996	-13.4249	4.31946e-41	2.10631e-38
KLK10	ENSG00000129451	protein_coding	1122.23	1.569	0.167807	9.34998	8.76615e-21	4.54639e-19
SYT5	ENSG00000129990	protein_coding	92.5829	-1.6315	0.149872	-10.886	1.34444e-27	1.69752e-25
NCAN	ENSG00000130287	protein_coding	65.9145	2.87024	0.202228	14.1931	1.01115e-45	6.40255e-43
UNC13A	ENSG00000130477	protein_coding	172.444	-1.84221	0.119914	-15.3627	2.91266e-53	2.74592e-50
KRT34	ENSG00000131737	protein_coding	3.10059	2.08266	0.264751	7.8665	3.64708e-15	7.74782e-14
RTBDN	ENSG00000132026	protein_coding	94.9683	-2.1834	0.160636	-13.5922	4.45183e-42	2.24838e-39
SNAP25	ENSG00000132639	protein_coding	177.832	-1.92537	0.128247	-15.013	6.03256e-51	5.11851e-48
SYT4	ENSG00000132872	protein_coding	29.2124	-4.72702	0.322037	-14.6785	8.85036e-49	6.70478e-46
GPR12	ENSG00000132975	protein_coding	64.6133	1.86107	0.18496	10.062	8.13045e-24	6.47141e-22
CHRM3	ENSG00000133019	protein_coding	294.524	1.64194	0.12992	12.6381	1.30132e-36	4.45219e-34
BEX1	ENSG00000133169	protein_coding	815.078	-2.03756	0.192192	-10.6017	2.92647e-26	3.19159e-24
NTS	ENSG00000133636	protein_coding	173.137	-4.09073	0.233082	-17.5506	5.88143e-69	9.59668e-66
TEX15	ENSG00000133863	protein_coding	14.1598	1.75863	0.240312	7.31809	2.5152e-13	3.94472e-12
VRTN	ENSG00000133980	protein_coding	4.05623	1.57413	0.242856	6.48176	9.0661e-11	8.96342e-10
DSG3	ENSG00000134757	protein_coding	1690.84	2.09173	0.165025	12.6753	8.10856e-37	2.86665e-34
DSG1	ENSG00000134760	protein_coding	185.151	2.69518	0.171481	15.7171	1.15557e-55	1.14009e-52
CSN2	ENSG00000135222	protein_coding	38.1684	-3.39399	0.507353	-6.6896	2.23778e-11	2.4697e-10
CGA	ENSG00000135346	protein_coding	689.841	-3.29463	0.229323	-14.3668	8.36335e-47	5.81651e-44
LACRT	ENSG00000135413	protein_coding	112.285	-3.97829	0.329508	-12.0734	1.45937e-33	3.64189e-31
GPR55	ENSG00000135898	protein_coding	61.6351	1.53058	0.106798	14.3315	1.39029e-46	9.36214e-44
EDAR	ENSG00000135960	protein_coding	27.4154	1.71604	0.146262	11.7327	8.66853e-32	1.87629e-29
SCEL	ENSG00000136155	protein_coding	76.3589	1.79176	0.204274	8.77137	1.76506e-18	6.42204e-17
IGF2BP3	ENSG00000136231	protein_coding	59.6428	2.38365	0.14198	16.7886	2.95536e-63	4.17927e-60
TBR1	ENSG00000136535	protein_coding	5.93318	1.50738	0.184189	8.18388	2.74842e-16	7.02828e-15
IL36RN	ENSG00000136695	protein_coding	12.8725	1.66673	0.197936	8.42053	3.74776e-17	1.09501e-15
GABBR2	ENSG00000136928	protein_coding	140.647	2.19754	0.19225	11.4307	2.93807e-30	5.17198e-28
DMRT1	ENSG00000137090	protein_coding	9.88485	1.91796	0.213266	8.99331	2.399e-19	1.00469e-17
MMP7	ENSG00000137673	protein_coding	6032.68	1.76814	0.129928	13.6086	3.55826e-42	1.81874e-39
MMP20	ENSG00000137674	protein_coding	17.5344	2.3134	0.183734	12.591	2.36634e-36	7.84293e-34
LOXL4	ENSG00000138131	protein_coding	546.622	1.53362	0.102283	14.9939	8.05229e-51	6.56943e-48
ASCL1	ENSG00000139352	protein_coding	292.984	-1.64824	0.237282	-6.94631	3.74956e-12	4.74274e-11
SLC27A2	ENSG00000140284	protein_coding	1367.6	-1.66253	0.117784	-14.115	3.06984e-45	1.83429e-42
RLBP1	ENSG00000140522	protein_coding	9.16143	3.04853	0.188728	16.153	1.08162e-58	1.27463e-55
FBN3	ENSG00000142449	protein_coding	211.317	1.95574	0.147626	13.2479	4.63787e-40	2.09316e-37
C1orf94	ENSG00000142698	protein_coding	6.31216	2.19523	0.270823	8.10579	5.24041e-16	1.27258e-14
DMRTA2	ENSG00000142700	protein_coding	8.99972	1.92352	0.189809	10.134	3.90411e-24	3.23492e-22
BARHL2	ENSG00000143032	protein_coding	1.07163	1.54593	0.260452	5.93555	2.9286e-09	2.23298e-08
HORMAD1	ENSG00000143452	protein_coding	225.168	1.77844	0.198039	8.98023	2.70208e-19	1.11946e-17
LEFTY2	ENSG00000143768	protein_coding	78.1916	1.8564	0.146385	12.6816	7.47966e-37	2.66653e-34
TRIM43	ENSG00000144015	protein_coding	4.25602	2.35382	0.323415	7.27804	3.38711e-13	5.19675e-12
C1QL2	ENSG00000144119	protein_coding	32.1177	2.18873	0.18817	11.6316	2.84551e-31	5.74847e-29
TRPM8	ENSG00000144481	protein_coding	44.1098	2.66829	0.145517	18.3366	4.22348e-75	1.19451e-71
LRTM1	ENSG00000144771	protein_coding	1.09551	-1.53449	0.227807	-6.73592	1.62892e-11	1.8433e-10
AGTR1	ENSG00000144891	protein_coding	1963.42	-1.84132	0.151435	-12.1592	5.12836e-34	1.32662e-31
CPLX2	ENSG00000145920	protein_coding	178.248	-4.87165	0.267259	-18.2282	3.08503e-74	7.53716e-71
RASGEF1C	ENSG00000146090	protein_coding	43.424	1.54318	0.146798	10.5123	7.58345e-26	7.82774e-24
CLVS2	ENSG00000146352	protein_coding	12.7305	-2.17556	0.205085	-10.6081	2.73349e-26	2.99653e-24
ASB15	ENSG00000146809	protein_coding	6.69146	-2.13433	0.16283	-13.1077	2.9731e-39	1.24882e-36
MAGEA4	ENSG00000147381	protein_coding	78.1138	1.79557	0.373338	4.80951	1.513e-06	6.97764e-06
SNTG1	ENSG00000147481	protein_coding	2.0863	-1.51024	0.228432	-6.61135	3.80835e-11	4.01497e-10
RGR	ENSG00000148604	protein_coding	20.1279	2.48775	0.220468	11.284	1.57467e-29	2.49268e-27
KLHL1	ENSG00000150361	protein_coding	26.7766	-3.22092	0.402668	-7.99895	1.25484e-15	2.87294e-14
OLAH	ENSG00000152463	protein_coding	18.7746	1.80103	0.157237	11.4542	2.23893e-30	3.97425e-28
NRSN1	ENSG00000152954	protein_coding	5.80146	-1.6928	0.184148	-9.1926	3.83443e-20	1.78957e-18
CPB1	ENSG00000153002	protein_coding	49935.2	-3.91096	0.222365	-17.588	3.04523e-69	5.16764e-66
SPHKAP	ENSG00000153820	protein_coding	31.3963	1.93657	0.198243	9.7687	1.53406e-22	1.02814e-20
GPR26	ENSG00000154478	protein_coding	129.068	-2.23987	0.194338	-11.5256	9.80215e-31	1.84003e-28
GRIA1	ENSG00000155511	protein_coding	114.065	-3.45565	0.172509	-20.0317	2.91456e-89	1.03039e-85
XAGE2	ENSG00000155622	protein_coding	11.9712	3.34028	0.365569	9.13719	6.40941e-20	2.89577e-18
UGT2B4	ENSG00000156096	protein_coding	92.2209	-1.61239	0.227437	-7.08937	1.34726e-12	1.85452e-11
ART3	ENSG00000156219	protein_coding	319.304	2.16255	0.188124	11.4954	1.39191e-30	2.56741e-28
LHFPL4	ENSG00000156959	protein_coding	13.7886	-1.82301	0.151436	-12.0381	2.24064e-33	5.46303e-31
SPRR2G	ENSG00000159516	protein_coding	1.51305	1.57543	0.390807	4.03122	5.54879e-05	0.000189397
PGLYRP3	ENSG00000159527	protein_coding	5.69187	2.26673	0.276564	8.19604	2.48446e-16	6.41123e-15
PIP	ENSG00000159763	protein_coding	18759.9	-2.01127	0.178556	-11.2641	1.97396e-29	3.09016e-27
CHRNB2	ENSG00000160716	protein_coding	229.658	-2.24824	0.131634	-17.0794	2.11112e-65	3.19865e-62
DCD	ENSG00000161634	protein_coding	435.783	-2.00177	0.291109	-6.87636	6.14004e-12	7.47446e-11
LRRC53	ENSG00000162621	protein_coding	3.25295	-1.91879	0.280642	-6.83714	8.07883e-12	9.60314e-11
FCRLB	ENSG00000162746	protein_coding	362.552	-1.55409	0.125992	-12.3348	5.88021e-35	1.66308e-32
KCNJ3	ENSG00000162989	protein_coding	3569.42	-1.57569	0.199543	-7.89646	2.86936e-15	6.21387e-14
NEUROD1	ENSG00000162992	protein_coding	1.32397	-2.92976	0.378853	-7.73323	1.04854e-14	2.07866e-13
ACTG2	ENSG00000163017	protein_coding	3571.28	1.565	0.129322	12.1016	1.03575e-33	2.63118e-31
PGLYRP4	ENSG00000163218	protein_coding	28.4473	1.61325	0.190596	8.46423	2.57851e-17	7.71444e-16
ALPP	ENSG00000163283	protein_coding	3.21004	1.65586	0.239169	6.92339	4.40969e-12	5.50874e-11
PTX3	ENSG00000163661	protein_coding	297.787	2.19624	0.128015	17.1561	5.65991e-66	8.89318e-63
CXCL5	ENSG00000163735	protein_coding	81.2966	2.23386	0.158708	14.0753	5.38707e-45	3.17418e-42
OTOP1	ENSG00000163982	protein_coding	1.04581	2.60417	0.380524	6.84365	7.71979e-12	9.22288e-11
CAMKV	ENSG00000164076	protein_coding	13.7116	1.8527	0.172611	10.7334	7.09687e-27	8.31706e-25
SCRG1	ENSG00000164106	protein_coding	163.022	1.88863	0.142495	13.254	4.27945e-40	1.95217e-37
CARTPT	ENSG00000164326	protein_coding	1785.84	-8.68798	0.354868	-24.4823	2.28111e-132	1.93547e-128
FABP7	ENSG00000164434	protein_coding	781.588	1.58627	0.211124	7.51346	5.75851e-14	1.01411e-12
IL22RA2	ENSG00000164485	protein_coding	46.1664	1.54945	0.150885	10.269	9.71611e-25	8.78883e-23
KCNK5	ENSG00000164626	protein_coding	1104.18	1.74387	0.109633	15.9064	5.7177e-57	6.38336e-54
CACNB2	ENSG00000165995	protein_coding	238.574	-1.58291	0.0941184	-16.8183	1.79164e-63	2.62099e-60
LRTM2	ENSG00000166159	protein_coding	102.928	-1.93144	0.16621	-11.6205	3.24242e-31	6.45804e-29
SYNPO2L	ENSG00000166317	protein_coding	222.58	-2.02438	0.157551	-12.849	8.71264e-38	3.41498e-35
A2ML1	ENSG00000166535	protein_coding	880.458	2.06322	0.170196	12.1226	8.01491e-34	2.06075e-31
TERB2	ENSG00000167014	protein_coding	1.1539	-2.34743	0.321592	-7.29939	2.89073e-13	4.49381e-12
MMP26	ENSG00000167346	protein_coding	1.15042	-2.41956	0.395984	-6.11023	9.94863e-10	8.2595e-09
TTYH1	ENSG00000167614	protein_coding	853.133	2.07676	0.144645	14.3576	9.54765e-47	6.53306e-44
LY6D	ENSG00000167656	protein_coding	274.399	1.51088	0.198093	7.62711	2.4007e-14	4.47878e-13
KLK5	ENSG00000167754	protein_coding	1494.68	1.61199	0.175787	9.17016	4.72304e-20	2.17321e-18
KLK6	ENSG00000167755	protein_coding	1135.39	2.45551	0.177583	13.8274	1.74183e-43	9.59683e-41
KRT1	ENSG00000167768	protein_coding	66.1715	2.26563	0.167059	13.5619	6.73821e-42	3.32397e-39
TBX10	ENSG00000167800	protein_coding	24.8905	2.01738	0.224354	8.99193	2.42922e-19	1.01634e-17
MYL1	ENSG00000168530	protein_coding	1.84616	-2.16795	0.470254	-4.61017	4.02344e-06	1.71548e-05
Z99496.1	ENSG00000169075	processed_pseudogene	1.42222	-1.89053	0.223715	-8.45064	2.8971e-17	8.60691e-16
VXN	ENSG00000169085	protein_coding	270.295	1.50021	0.122209	12.2758	1.22157e-34	3.32205e-32
CRCT1	ENSG00000169509	protein_coding	3.3141	1.949	0.401858	4.84999	1.23469e-06	5.7911e-06
NSG2	ENSG00000170091	protein_coding	94.0041	-2.79239	0.15636	-17.8587	2.47201e-71	4.76694e-68
SERPINA6	ENSG00000170099	protein_coding	1505.1	-1.61219	0.23459	-6.87235	6.31541e-12	7.67473e-11
CST5	ENSG00000170367	protein_coding	218.244	-2.00239	0.239077	-8.3755	5.49907e-17	1.56783e-15
TRH	ENSG00000170893	protein_coding	460.194	-3.85403	0.182006	-21.1753	1.61335e-99	6.84446e-96
SMR3B	ENSG00000171201	protein_coding	104.601	2.73603	0.343982	7.954	1.80578e-15	4.03839e-14
CSN3	ENSG00000171209	protein_coding	158.542	2.50415	0.372856	6.71615	1.86586e-11	2.08748e-10
KCNK3	ENSG00000171303	protein_coding	372.995	-1.59708	0.134553	-11.8695	1.70432e-32	3.90833e-30
KRT13	ENSG00000171401	protein_coding	160.611	-2.11103	0.198021	-10.6606	1.55521e-26	1.75008e-24
KRT9	ENSG00000171403	protein_coding	21.1863	1.55748	0.173638	8.9697	2.97326e-19	1.22227e-17
CDK5R2	ENSG00000171450	protein_coding	24.6024	-2.44881	0.204245	-11.9896	4.02972e-33	9.65857e-31
CST9	ENSG00000173335	protein_coding	863.926	-2.05134	0.235083	-8.72604	2.63755e-18	9.37148e-17
INSM1	ENSG00000173404	protein_coding	292.685	-1.88823	0.17676	-10.6825	1.22932e-26	1.40573e-24
UGT2A1	ENSG00000173610	protein_coding	0.80093	-1.51401	0.344208	-4.39852	1.0899e-05	4.25644e-05
KCNH6	ENSG00000173826	protein_coding	20.1493	-1.66497	0.160433	-10.3779	3.1244e-25	3.00566e-23
VWC2L	ENSG00000174453	protein_coding	3.51717	-1.78443	0.177282	-10.0655	7.85096e-24	6.2607e-22
SLC26A9	ENSG00000174502	protein_coding	58.5002	2.91713	0.156682	18.6182	2.28688e-77	6.9299e-74
PCSK1	ENSG00000175426	protein_coding	571.517	-3.51915	0.151827	-23.1787	7.47238e-119	4.52869e-115
FOXG1	ENSG00000176165	protein_coding	9.74042	2.71972	0.218043	12.4733	1.04376e-35	3.20873e-33
MAGEB18	ENSG00000176774	protein_coding	0.662066	-2.06272	0.381544	-5.40624	6.43599e-08	3.84564e-07
MIR7-3HG	ENSG00000176840	lncRNA	6.66209	-3.28253	0.230294	-14.2536	4.25553e-46	2.77749e-43
UBE2U	ENSG00000177414	protein_coding	1.85691	1.81449	0.310555	5.84275	5.13465e-09	3.73897e-08
AMER3	ENSG00000178171	protein_coding	15.9389	-2.99447	0.242601	-12.3432	5.3008e-35	1.51947e-32
PSAPL1	ENSG00000178597	protein_coding	7.9886	2.05994	0.334089	6.16585	7.01066e-10	5.9687e-09
ZFP42	ENSG00000179059	protein_coding	16.1309	2.42492	0.234596	10.3366	4.81343e-25	4.47818e-23
OR9A2	ENSG00000179468	protein_coding	1.09333	-1.51494	0.241811	-6.26495	3.72948e-10	3.31766e-09
ABCA13	ENSG00000179869	protein_coding	119.871	1.97497	0.173845	11.3605	6.57756e-30	1.09861e-27
ITPRID1	ENSG00000180347	protein_coding	60.2025	1.92656	0.166743	11.5541	7.03946e-31	1.34523e-28
EDDM3B	ENSG00000181552	protein_coding	12.8358	-1.88909	0.184187	-10.2564	1.10816e-24	9.85585e-23
FDCSP	ENSG00000181617	protein_coding	2502.28	2.56056	0.197963	12.9345	2.87307e-38	1.16083e-35
FTMT	ENSG00000181867	protein_coding	2.03076	1.57615	0.308642	5.10673	3.27787e-07	1.71849e-06
ZNF716	ENSG00000182111	protein_coding	6.12218	1.661	0.286902	5.78944	7.06223e-09	5.01772e-08
CCNYL2	ENSG00000182632	transcribed_unprocessed_pseudogene	8.05512	1.91444	0.191333	10.0058	1.43723e-23	1.1086e-21
LINC00518	ENSG00000183674	lncRNA	18.3034	1.99698	0.230518	8.66299	4.59559e-18	1.56975e-16
SPRR4	ENSG00000184148	protein_coding	0.587522	1.64566	0.570766	2.88325	0.00393597	0.00899868
TAFA3	ENSG00000184599	protein_coding	69.9398	1.55594	0.133776	11.6309	2.8713e-31	5.77309e-29
CLDN6	ENSG00000184697	protein_coding	41.3048	1.92666	0.156029	12.3481	4.98793e-35	1.44937e-32
KLHL34	ENSG00000185915	protein_coding	19.2449	2.36166	0.1649	14.3218	1.5996e-46	1.06034e-43
LEMD1	ENSG00000186007	protein_coding	76.9545	2.01658	0.17562	11.4826	1.61268e-30	2.94898e-28
BPIFB3	ENSG00000186190	protein_coding	0.951564	2.47381	0.545997	4.53082	5.87557e-06	2.42353e-05
CYP27C1	ENSG00000186684	protein_coding	83.3749	1.70133	0.124715	13.6418	2.26047e-42	1.18393e-39
KRT16	ENSG00000186832	protein_coding	2990.39	1.67814	0.168514	9.95846	2.31615e-23	1.72386e-21
LCE1A	ENSG00000186844	protein_coding	0.723001	2.84962	1.15731	2.46227	0.0138059	0.0275611
C1QL4	ENSG00000186897	protein_coding	46.984	1.55206	0.149342	10.3927	2.67623e-25	2.59808e-23
TMPRSS6	ENSG00000187045	protein_coding	552.287	-1.57811	0.125291	-12.5955	2.23496e-36	7.46581e-34
SLIT1	ENSG00000187122	protein_coding	166.813	-1.7955	0.131303	-13.6744	1.44339e-42	7.75121e-40
VSTM2B	ENSG00000187135	protein_coding	0.608064	1.85486	0.334965	5.53747	3.06871e-08	1.94837e-07
PRR27	ENSG00000187533	protein_coding	20.3888	2.70587	0.397097	6.81411	9.48479e-12	1.11494e-10
AMTN	ENSG00000187689	protein_coding	17.8549	1.5378	0.197547	7.78445	7.00198e-15	1.42882e-13
KBTBD12	ENSG00000187715	protein_coding	33.8459	1.81112	0.164215	11.0289	2.77172e-28	3.83021e-26
LIN28B	ENSG00000187772	protein_coding	5.98238	2.41761	0.366178	6.60228	4.04882e-11	4.24746e-10
KRTDAP	ENSG00000188508	protein_coding	32.7747	1.78498	0.174649	10.2204	1.60735e-24	1.40889e-22
H1-9P	ENSG00000188662	transcribed_unitary_pseudogene	16.8887	1.79117	0.146944	12.1895	3.53682e-34	9.26211e-32
FZD9	ENSG00000188763	protein_coding	103.491	1.67787	0.144411	11.6187	3.30963e-31	6.56111e-29
INSYN2A	ENSG00000188916	protein_coding	852.737	-1.8201	0.145086	-12.545	4.23457e-36	1.35779e-33
SBSN	ENSG00000189001	protein_coding	151.517	2.44559	0.188295	12.988	1.43042e-38	5.83499e-36
GAGE2A	ENSG00000189064	protein_coding	1.01957	-2.13644	0.652241	-3.27553	0.00105464	0.00275997
FSCB	ENSG00000189139	protein_coding	0.760955	-1.69866	0.323914	-5.24417	1.5699e-07	8.76106e-07
KRT77	ENSG00000189182	protein_coding	16.6984	2.57185	0.241167	10.6642	1.49696e-26	1.69352e-24
MYT1	ENSG00000196132	protein_coding	244.225	-1.61765	0.142983	-11.3136	1.12421e-29	1.81344e-27
SULT1C3	ENSG00000196228	protein_coding	12.7293	-2.30781	0.512159	-4.50604	6.60475e-06	2.69371e-05
LCE1B	ENSG00000196734	protein_coding	0.59494	1.71243	0.414537	4.13095	3.61266e-05	0.000127359
POU3F4	ENSG00000196767	protein_coding	0.879006	2.08331	0.383452	5.43303	5.54051e-08	3.35143e-07
ZNF679	ENSG00000197123	protein_coding	0.572253	2.07315	0.501546	4.13352	3.57255e-05	0.00012607
ZNF560	ENSG00000198028	protein_coding	7.24487	2.97221	0.18895	15.7301	9.40683e-56	9.5018e-53
CYP2A7	ENSG00000198077	protein_coding	160.175	-2.54319	0.206384	-12.3226	6.84486e-35	1.91044e-32
BPIFA1	ENSG00000198183	protein_coding	13.84	-2.34505	0.351452	-6.67247	2.51527e-11	2.74737e-10
FAM3D	ENSG00000198643	protein_coding	127.821	1.57978	0.138777	11.3836	5.04654e-30	8.63284e-28
PPP1R14C	ENSG00000198729	protein_coding	619.659	1.75077	0.143965	12.1611	5.00841e-34	1.30354e-31
MUC2	ENSG00000198788	protein_coding	675.384	-3.43283	0.222598	-15.4217	1.17037e-53	1.12845e-50
BRINP2	ENSG00000198797	protein_coding	400.281	-1.82229	0.161422	-11.289	1.48742e-29	2.36338e-27
RNU1-134P	ENSG00000199805	snRNA	1.18112	-1.62216	0.184956	-8.77048	1.77906e-18	6.46743e-17
SNORA73B	ENSG00000200087	snoRNA	85.1099	-2.19693	0.120537	-18.2262	3.19793e-74	7.53716e-71
RNU1-19P	ENSG00000200176	snRNA	0.815252	-2.69427	0.500252	-5.38583	7.21116e-08	4.27391e-07
RN7SKP203	ENSG00000200488	misc_RNA	1.36632	-3.33315	0.493189	-6.75837	1.39553e-11	1.59623e-10
RNU6-681P	ENSG00000200882	snRNA	0.639901	-1.71303	0.393375	-4.35469	1.33257e-05	5.1198e-05
SNORA74A	ENSG00000200959	snoRNA	5.80698	-2.72943	0.217243	-12.5639	3.3337e-36	1.08791e-33
RN7SKP227	ENSG00000201315	misc_RNA	0.92906	-3.22669	1.10271	-2.92615	0.00343181	0.00795711
RN7SKP71	ENSG00000201428	misc_RNA	1.41123	-3.12392	0.347446	-8.9911	2.44763e-19	1.02102e-17
SNORA23	ENSG00000201998	snoRNA	13.0568	-3.12991	0.167056	-18.7357	2.53149e-78	8.26124e-75
RNU6-1283P	ENSG00000202184	snRNA	0.762493	-1.52564	0.272535	-5.59795	2.16905e-08	1.41373e-07
AC106827.1	ENSG00000203647	processed_pseudogene	0.873677	-1.89086	0.261191	-7.23939	4.50691e-13	6.76818e-12
LINC02487	ENSG00000203688	lncRNA	71.0691	2.32013	0.158512	14.637	1.63104e-48	1.21395e-45
LORICRIN	ENSG00000203782	protein_coding	3.25772	1.66461	0.180572	9.21852	3.0123e-20	1.43912e-18
KPRP	ENSG00000203786	protein_coding	1.66383	2.48074	0.361287	6.8664	6.58435e-12	7.97415e-11
HSD3BP2	ENSG00000203858	unprocessed_pseudogene	8.78077	-1.7531	0.326709	-5.36595	8.05223e-08	4.72879e-07
GLYATL3	ENSG00000203972	protein_coding	7.39271	1.59287	0.412344	3.86295	0.000112024	0.000359931
AL391421.1	ENSG00000204049	lncRNA	316.09	-1.62566	0.135841	-11.9674	5.26403e-33	1.25461e-30
COL11A2	ENSG00000204248	protein_coding	201.566	2.32693	0.113937	20.423	1.04479e-92	4.02947e-89
PSORS1C2	ENSG00000204538	protein_coding	23.5238	1.5322	0.155253	9.86907	5.66859e-23	4.02147e-21
C6orf15	ENSG00000204542	protein_coding	81.2504	2.68052	0.169459	15.8181	2.33604e-56	2.41718e-53
TRIM15	ENSG00000204610	protein_coding	5.84836	1.58331	0.195473	8.09991	5.49987e-16	1.33101e-14
TRIM10	ENSG00000204613	protein_coding	2.4636	1.6066	0.202994	7.91453	2.48181e-15	5.43563e-14
MOG	ENSG00000204655	protein_coding	9.63272	2.25256	0.204788	10.9995	3.8435e-28	5.1764e-26
CST9LP2	ENSG00000204658	unprocessed_pseudogene	3.06083	-1.79358	0.240645	-7.4532	9.11047e-14	1.54725e-12
OR5G5P	ENSG00000205025	transcribed_unprocessed_pseudogene	0.915826	1.59926	0.28867	5.54011	3.02289e-08	1.92182e-07
AL356414.1	ENSG00000205300	lncRNA	0.868091	1.59496	0.2253	7.07925	1.44942e-12	1.98355e-11
GAGE1	ENSG00000205777	protein_coding	0.60786	-1.92997	0.526967	-3.66241	0.000249858	0.000749644
RNVU1-7	ENSG00000206585	snRNA	6.74128	-2.5097	0.188444	-13.318	1.81943e-40	8.48215e-38
RNU1-11P	ENSG00000206702	snRNA	1.78274	-3.63642	0.441804	-8.23085	1.85886e-16	4.85593e-15
Y_RNA	ENSG00000206784	misc_RNA	0.714588	-1.59525	0.311643	-5.11885	3.07409e-07	1.62107e-06
RNU6-1042P	ENSG00000206931	snRNA	0.825783	1.88665	0.31706	5.95043	2.67432e-09	2.05498e-08
RNU1-67P	ENSG00000207175	snRNA	4.15601	-1.66595	0.141881	-11.7419	7.7745e-32	1.69141e-29
SNORA37	ENSG00000207233	snoRNA	1.33946	-1.6372	0.185718	-8.81554	1.19105e-18	4.44797e-17
SNORD15B	ENSG00000207445	snoRNA	13.1878	-1.96733	0.132904	-14.8027	1.40795e-49	1.08602e-46
MIR603	ENSG00000207930	miRNA	0.588645	-1.56198	0.311579	-5.01311	5.3558e-07	2.6902e-06
MIR196A1	ENSG00000210741	miRNA	0.541215	1.8652	0.383088	4.86887	1.12241e-06	5.29961e-06
SNORA74B	ENSG00000212402	snoRNA	12.2202	-3.92519	0.184461	-21.2792	1.76866e-100	8.33707e-97
KRTAP3-3	ENSG00000212899	protein_coding	3.57393	-2.35864	0.28718	-8.21313	2.15491e-16	5.58459e-15
TPM3P1	ENSG00000213050	processed_pseudogene	1.75083	-1.87192	0.192716	-9.71331	2.64591e-22	1.71636e-20
RSU1P3	ENSG00000213659	processed_pseudogene	0.544138	-1.68371	0.449126	-3.74885	0.000177646	0.000549065
CYP2A7P1	ENSG00000213908	unprocessed_pseudogene	1.25729	-2.26371	0.359926	-6.28938	3.18741e-10	2.86914e-09
RAD51AP1P1	ENSG00000214283	processed_pseudogene	0.729749	-1.61666	0.333136	-4.85286	1.21693e-06	5.7122e-06
LINC01913	ENSG00000214691	lncRNA	0.922621	1.82647	0.318247	5.73915	9.51509e-09	6.61643e-08
RPS12P16	ENSG00000215184	processed_pseudogene	1.33459	-2.19288	0.22179	-9.88718	4.73153e-23	3.4196e-21
RPL37P3	ENSG00000215369	processed_pseudogene	1.48699	1.81683	0.234274	7.75514	8.82434e-15	1.7692e-13
AL512430.2	ENSG00000217041	processed_pseudogene	0.654775	-1.51405	0.293639	-5.15615	2.52078e-07	1.34874e-06
SSXP10	ENSG00000217330	processed_pseudogene	0.847151	-1.91654	0.318181	-6.02341	1.70778e-09	1.35651e-08
AL592429.1	ENSG00000218565	processed_pseudogene	10.5077	1.8426	0.150883	12.2121	2.67875e-34	7.14737e-32
MIR1207	ENSG00000221176	miRNA	0.571521	-1.654	0.294759	-5.61138	2.00721e-08	1.31532e-07
RNU2-68P	ENSG00000222810	snRNA	1.03671	-1.69486	0.203319	-8.33596	7.68751e-17	2.13859e-15
RNA5SP107	ENSG00000223290	rRNA_pseudogene	0.820539	-1.80417	0.53816	-3.35248	0.000800924	0.00215176
AL391097.1	ENSG00000223492	lncRNA	0.8402	-1.76951	0.322932	-5.47952	4.26478e-08	2.63067e-07
LINC01983	ENSG00000223783	lncRNA	10.2778	-1.81839	0.181815	-10.0013	1.50379e-23	1.15574e-21
USP12P2	ENSG00000224007	processed_pseudogene	0.9107	-1.87714	0.271448	-6.91528	4.66954e-12	5.81793e-11
ELMO1-AS1	ENSG00000224101	lncRNA	0.690031	-1.98846	0.378834	-5.24891	1.53004e-07	8.55433e-07
AL023754.1	ENSG00000224260	lncRNA	18.2835	-1.86803	0.191769	-9.74106	2.01448e-22	1.31683e-20
AC022022.1	ENSG00000224412	processed_pseudogene	0.721699	-1.89557	0.316632	-5.98667	2.14185e-09	1.67361e-08
AC010886.1	ENSG00000224414	processed_pseudogene	0.927415	-1.73636	0.254428	-6.82457	8.81903e-12	1.04333e-10
AC092427.1	ENSG00000224593	transcribed_processed_pseudogene	0.986164	-2.2764	0.274259	-8.30018	1.03958e-16	2.81801e-15
LEMD1-DT	ENSG00000224717	lncRNA	5.96187	1.67555	0.19355	8.65692	4.84691e-18	1.64764e-16
LINC00393	ENSG00000224853	lncRNA	17.2159	3.20524	0.336784	9.51721	1.77895e-21	1.0268e-19
AL513318.1	ENSG00000224887	processed_pseudogene	3.79547	1.94371	0.281554	6.9035	5.07358e-12	6.26978e-11
VPS26BP1	ENSG00000224895	processed_pseudogene	0.854581	-1.9693	0.262281	-7.50834	5.98807e-14	1.05148e-12
NDUFA5P10	ENSG00000224927	processed_pseudogene	3.20846	-1.73631	0.245438	-7.07433	1.50175e-12	2.05054e-11
LINC00092	ENSG00000225194	lncRNA	29.1927	1.7872	0.140468	12.7231	4.39941e-37	1.62308e-34
AC073325.1	ENSG00000225537	lncRNA	10.4931	-1.53447	0.249481	-6.15064	7.71708e-10	6.5282e-09
PGAM1P2	ENSG00000225639	processed_pseudogene	0.917273	1.75639	0.204267	8.5985	8.07617e-18	2.64574e-16
AL023581.1	ENSG00000225752	lncRNA	0.800471	-1.76669	0.230538	-7.66333	1.8117e-14	3.43736e-13
AC010970.1	ENSG00000225840	processed_pseudogene	48.6762	-1.65881	0.171376	-9.67939	3.68908e-22	2.35347e-20
HAR1A	ENSG00000225978	lncRNA	67.3213	-1.73419	0.12459	-13.9191	4.85041e-44	2.74365e-41
MTND4P32	ENSG00000226056	processed_pseudogene	0.770223	-1.76479	0.289241	-6.10147	1.05096e-09	8.67598e-09
AL049548.1	ENSG00000226193	lncRNA	0.503419	1.93774	0.470095	4.12202	3.75568e-05	0.00013194
AC007237.1	ENSG00000226230	processed_pseudogene	0.716426	-1.63761	0.246332	-6.64798	2.97139e-11	3.20433e-10
NPY6R	ENSG00000226306	transcribed_processed_pseudogene	13.1163	-1.84698	0.134627	-13.7192	7.79059e-43	4.23728e-40
LINC00351	ENSG00000226317	lncRNA	0.537972	-1.96978	0.550278	-3.57961	0.000344111	0.00100196
ST7-AS2	ENSG00000226367	lncRNA	3.43921	-2.20658	0.171302	-12.8812	5.74022e-38	2.29739e-35
BX284613.1	ENSG00000226552	processed_pseudogene	0.870444	-2.11105	0.394884	-5.346	8.99203e-08	5.2509e-07
LINC00348	ENSG00000226846	lncRNA	1.02256	1.65113	0.384086	4.29887	1.71673e-05	6.4658e-05
OR7E101P	ENSG00000227019	unprocessed_pseudogene	1.87307	1.65827	0.316994	5.23123	1.68388e-07	9.34304e-07
SPANXB1	ENSG00000227234	protein_coding	12.2985	-1.59667	0.249811	-6.39152	1.64241e-10	1.55635e-09
AC140076.1	ENSG00000227309	processed_pseudogene	1.26102	-1.50658	0.173185	-8.69922	3.34186e-18	1.16687e-16
AL713965.1	ENSG00000227687	lncRNA	0.962134	2.60025	0.448132	5.80242	6.53652e-09	4.67972e-08
AC002383.1	ENSG00000227863	lncRNA	5.50917	-1.66242	0.266419	-6.23986	4.37949e-10	3.85581e-09
LINC02344	ENSG00000227911	lncRNA	1.61185	-1.60585	0.171476	-9.36486	7.61539e-21	4.01336e-19
SELENOOLP	ENSG00000227932	transcribed_unitary_pseudogene	2.8107	2.95704	0.462639	6.39168	1.64072e-10	1.5551e-09
AC003989.1	ENSG00000227948	processed_pseudogene	0.882718	-1.83828	0.252281	-7.28665	3.17761e-13	4.90029e-12
AL590128.1	ENSG00000227950	processed_pseudogene	0.816776	-1.60256	0.212392	-7.5453	4.51258e-14	8.08452e-13
AL591719.1	ENSG00000228076	processed_pseudogene	0.97727	-1.74949	0.231397	-7.56058	4.01277e-14	7.23491e-13
LINC00392	ENSG00000228295	lncRNA	3.97653	4.58343	0.594812	7.70568	1.30146e-14	2.54439e-13
OR2S1P	ENSG00000228307	transcribed_unprocessed_pseudogene	13.656	1.96349	0.14648	13.4045	5.68795e-41	2.7113e-38
AC106873.1	ENSG00000228368	lncRNA	1.11115	-2.24824	0.255742	-8.79105	1.48163e-18	5.44687e-17
LINC01768	ENSG00000228420	lncRNA	11.845	-1.64132	0.203847	-8.05173	8.16338e-16	1.93045e-14
RPS15AP13	ENSG00000228568	processed_pseudogene	0.686627	-1.6729	0.294618	-5.67818	1.36137e-08	9.18783e-08
LINC00404	ENSG00000229520	lncRNA	1.36656	1.69144	0.532256	3.17787	0.00148363	0.00374898
LINC01079	ENSG00000229609	lncRNA	0.49975	-1.60316	0.334317	-4.79533	1.62408e-06	7.44705e-06
AL022337.1	ENSG00000229770	lncRNA	0.824249	-1.82855	0.312708	-5.84746	4.99146e-09	3.64345e-08
AC140481.1	ENSG00000229797	lncRNA	0.528341	-1.81982	0.400713	-4.54145	5.58687e-06	2.31462e-05
AL353691.1	ENSG00000229822	processed_pseudogene	0.834473	-1.50943	0.232281	-6.49829	8.12357e-11	8.10142e-10
MTND2P2	ENSG00000229954	processed_pseudogene	0.776226	-2.18905	0.352672	-6.20704	5.39918e-10	4.68702e-09
MAGEA4-AS1	ENSG00000229967	lncRNA	5.02244	1.84096	0.532202	3.45914	0.000541901	0.00151168
LINC00709	ENSG00000230014	lncRNA	0.888239	-2.61262	0.667331	-3.91504	9.03911e-05	0.000296097
ATXN8OS	ENSG00000230223	lncRNA	2.84082	-2.65767	0.453392	-5.86174	4.58034e-09	3.3613e-08
PHBP4	ENSG00000230251	processed_pseudogene	1.4935	1.61455	0.244362	6.60722	3.91615e-11	4.12232e-10
NFE4	ENSG00000230257	lncRNA	46.1413	3.86905	0.213372	18.1329	1.75373e-73	3.9158e-70
MKX-AS1	ENSG00000230500	lncRNA	6.9809	-2.15135	0.266648	-8.06813	7.13823e-16	1.7061e-14
LINC02522	ENSG00000231056	lncRNA	2.37535	-1.5276	0.320982	-4.75915	1.94409e-06	8.79275e-06
HAR1B	ENSG00000231133	lncRNA	23.4655	-2.11201	0.149177	-14.1577	1.67302e-45	1.02864e-42
RPL13AP17	ENSG00000231322	transcribed_processed_pseudogene	1.82182	-1.7922	0.26094	-6.86823	6.50033e-12	7.88139e-11
NDUFAF4P4	ENSG00000231378	processed_pseudogene	0.74	-1.65954	0.319992	-5.1862	2.14624e-07	1.16614e-06
AC023481.1	ENSG00000231401	lncRNA	1.12511	-1.72221	0.207907	-8.28355	1.19554e-16	3.21416e-15
DLX6-AS1	ENSG00000231764	lncRNA	33.6756	1.7236	0.161835	10.6504	1.73705e-26	1.93419e-24
LINC01198	ENSG00000231817	lncRNA	28.7321	1.68106	0.225443	7.45666	8.87407e-14	1.50952e-12
SETP10	ENSG00000231905	processed_pseudogene	0.961211	-1.58089	0.242263	-6.52551	6.77712e-11	6.84717e-10
AC011899.1	ENSG00000231980	lncRNA	1.48146	-1.5934	0.225651	-7.06134	1.64903e-12	2.23081e-11
HSPE1P25	ENSG00000232015	processed_pseudogene	0.800236	-1.50393	0.210762	-7.13567	9.63144e-13	1.36201e-11
LARGE-IT1	ENSG00000232081	lncRNA	0.839566	-1.88906	0.264306	-7.14724	8.85414e-13	1.26092e-11
MTND1P32	ENSG00000232282	processed_pseudogene	0.77465	-1.76153	0.292108	-6.03041	1.63548e-09	1.30298e-08
AC093627.1	ENSG00000232325	lncRNA	4.84563	2.56949	0.222324	11.5574	6.77091e-31	1.30568e-28
PPIAP70	ENSG00000232407	processed_pseudogene	0.884323	-1.54082	0.193784	-7.95122	1.84686e-15	4.11941e-14
AL122034.1	ENSG00000232598	lncRNA	3.14062	1.757	0.274479	6.40121	1.54146e-10	1.46461e-09
AC107057.1	ENSG00000232835	lncRNA	1.52298	1.67077	0.447475	3.73377	0.000188634	0.000580488
AL139081.1	ENSG00000232986	lncRNA	2.9856	-1.52027	0.144531	-10.5186	7.09353e-26	7.3399e-24
PHGR1	ENSG00000233041	protein_coding	131.876	-1.69896	0.191505	-8.87161	7.20947e-19	2.77797e-17
AC095030.1	ENSG00000233099	lncRNA	1.12193	-2.57195	0.356325	-7.21799	5.27597e-13	7.81794e-12
AL139120.1	ENSG00000233340	lncRNA	0.917792	-1.85392	0.263108	-7.04622	1.83842e-12	2.46579e-11
AC114485.1	ENSG00000233359	lncRNA	0.560542	2.20718	0.688304	3.20669	0.0013427	0.00342964
AL139002.1	ENSG00000233379	lncRNA	0.492827	1.51819	0.425156	3.5709	0.000355756	0.00103247
LINC00513	ENSG00000233559	lncRNA	24.6681	-2.0241	0.122035	-16.5861	8.77787e-62	1.20127e-58
AL606517.1	ENSG00000233877	processed_pseudogene	0.747583	-1.98119	0.367198	-5.39541	6.83678e-08	4.06907e-07
AL391863.2	ENSG00000234361	lncRNA	0.901419	-2.02959	0.275923	-7.35565	1.90005e-13	3.03608e-12
Z82185.1	ENSG00000234979	lncRNA	11.4544	-1.5465	0.252503	-6.12468	9.08654e-10	7.58983e-09
AC062015.1	ENSG00000235070	lncRNA	1.50197	-1.69837	0.285048	-5.95819	2.55042e-09	1.96797e-08
AL606490.8	ENSG00000235350	unprocessed_pseudogene	0.935276	1.67432	0.344633	4.85827	1.18418e-06	5.56942e-06
MACROD2-AS1	ENSG00000235914	lncRNA	1.04197	-1.53754	0.232923	-6.60109	4.08145e-11	4.27957e-10
MTCO1P46	ENSG00000236007	processed_pseudogene	1.02801	-1.50783	0.181524	-8.30647	9.85895e-17	2.68285e-15
AC079988.1	ENSG00000236145	lncRNA	0.534073	1.57178	0.335216	4.68886	2.74736e-06	1.20932e-05
MYO16-AS1	ENSG00000236242	lncRNA	1.05126	1.70695	0.295101	5.78428	7.28222e-09	5.16106e-08
AC004865.1	ENSG00000236274	processed_pseudogene	1.35818	-1.97171	0.207771	-9.48981	2.31454e-21	1.30922e-19
CLEC2L	ENSG00000236279	protein_coding	21.1318	1.79943	0.134055	13.4231	4.42862e-41	2.135e-38
AL035634.1	ENSG00000236324	lncRNA	0.927537	-1.54136	0.227387	-6.77856	1.2138e-11	1.40158e-10
LINC02559	ENSG00000236464	lncRNA	0.601181	-1.72336	0.345254	-4.99157	5.98904e-07	2.9811e-06
AC241520.1	ENSG00000236576	processed_pseudogene	0.956548	-1.61627	0.242153	-6.67458	2.47948e-11	2.71037e-10
MED15P5	ENSG00000236595	processed_pseudogene	1.69994	-1.99255	0.272627	-7.3087	2.69741e-13	4.21337e-12
RPL23AP23	ENSG00000236863	processed_pseudogene	1.2543	-1.99641	0.224529	-8.89156	6.02581e-19	2.35612e-17
C4orf51	ENSG00000237136	protein_coding	6.15536	1.82492	0.157389	11.5949	4.37191e-31	8.62669e-29
SULT1C2P1	ENSG00000237223	transcribed_unprocessed_pseudogene	16.8399	-1.52862	0.191178	-7.99583	1.287e-15	2.9418e-14
RPS27AP8	ENSG00000237483	processed_pseudogene	1.07211	-1.6318	0.242612	-6.72597	1.7443e-11	1.95871e-10
AC011287.2	ENSG00000237713	lncRNA	0.554621	-1.64813	0.518178	-3.18063	0.00146958	0.003719
ENOX1-AS2	ENSG00000238189	lncRNA	0.722419	-1.67119	0.282457	-5.9166	3.28669e-09	2.4806e-08
AL356364.1	ENSG00000238232	lncRNA	0.651748	1.51591	0.394008	3.84741	0.000119371	0.000381514
LINC00707	ENSG00000238266	lncRNA	26.2064	1.79914	0.183246	9.81816	9.40454e-23	6.47692e-21
RNU1-88P	ENSG00000238554	snRNA	1.69409	-2.80586	0.339158	-8.27302	1.30613e-16	3.48718e-15
SNORA84	ENSG00000239183	snoRNA	1.14346	-1.50831	0.219455	-6.873	6.28653e-12	7.64621e-11
AC092691.1	ENSG00000239268	lncRNA	1.42289	-1.94323	0.294579	-6.59664	4.20592e-11	4.40229e-10
AC092916.1	ENSG00000239311	lncRNA	6.50586	2.61462	0.552827	4.72953	2.25037e-06	1.00579e-05
COX6CP14	ENSG00000239576	processed_pseudogene	0.66056	-1.58899	0.249867	-6.35936	2.02596e-10	1.88204e-09
STPG4	ENSG00000239605	protein_coding	7.41868	1.55317	0.128532	12.0839	1.28414e-33	3.22356e-31
RPL12P20	ENSG00000239627	processed_pseudogene	0.886044	-1.71305	0.258604	-6.62424	3.49041e-11	3.71307e-10
AC073288.1	ENSG00000239628	lncRNA	0.498925	-1.50043	0.391213	-3.83531	0.000125405	0.000399144
RN7SL255P	ENSG00000239808	misc_RNA	1.25373	-2.67433	0.477885	-5.59617	2.19134e-08	1.42738e-07
AC092979.1	ENSG00000240521	lncRNA	98.6957	-3.21163	0.272773	-11.774	5.3153e-32	1.16837e-29
RN7SL494P	ENSG00000241175	misc_RNA	0.974691	-1.57603	0.234763	-6.7133	1.90275e-11	2.12594e-10
RN7SL629P	ENSG00000241243	misc_RNA	0.78086	-1.64526	0.292513	-5.62458	1.85959e-08	1.22521e-07
OR5G3	ENSG00000241356	polymorphic_pseudogene	1.26163	1.70556	0.268367	6.35531	2.08007e-10	1.92759e-09
AC092903.1	ENSG00000241439	processed_pseudogene	2.64111	2.06666	0.238281	8.67321	4.2012e-18	1.44283e-16
LINC01324	ENSG00000241767	lncRNA	0.643983	1.77176	0.355133	4.989	6.06919e-07	3.01835e-06
RN7SL329P	ENSG00000242170	misc_RNA	1.42207	-1.74813	0.216524	-8.0736	6.82541e-16	1.63686e-14
RN7SL127P	ENSG00000242175	misc_RNA	1.42936	-1.68668	0.209516	-8.05038	8.25401e-16	1.9508e-14
CFAP20DC-AS1	ENSG00000242428	lncRNA	0.74048	-1.67759	0.230493	-7.27826	3.38153e-13	5.19023e-12
RN7SL144P	ENSG00000242559	misc_RNA	0.730157	-1.55294	0.250548	-6.1982	5.71127e-10	4.93774e-09
RPL26P26	ENSG00000242595	processed_pseudogene	1.37741	-1.84613	0.21681	-8.51497	1.66628e-17	5.18258e-16
AC092894.1	ENSG00000243081	lncRNA	0.641789	1.92996	0.373642	5.16526	2.4011e-07	1.29105e-06
RN7SL285P	ENSG00000243313	misc_RNA	1.03007	-1.91882	0.241191	-7.95559	1.78285e-15	3.98922e-14
AC106707.2	ENSG00000243314	processed_pseudogene	0.843105	-1.51284	0.239903	-6.30603	2.86277e-10	2.59898e-09
RN7SL173P	ENSG00000243373	misc_RNA	0.661593	-1.59624	0.285808	-5.58501	2.33693e-08	1.51431e-07
RPS2P44	ENSG00000243609	processed_pseudogene	1.59635	-1.6612	0.171603	-9.68052	3.64842e-22	2.33103e-20
AC003989.2	ENSG00000243621	processed_pseudogene	0.689232	-1.80149	0.318452	-5.65703	1.54016e-08	1.03059e-07
RPL26P35	ENSG00000244229	processed_pseudogene	2.27545	-1.50718	0.152121	-9.90778	3.85126e-23	2.81215e-21
RN7SL151P	ENSG00000244230	misc_RNA	0.729719	-1.63005	0.355443	-4.58596	4.51909e-06	1.90783e-05
PEX5L-AS2	ENSG00000244302	lncRNA	0.742926	-1.93106	0.339693	-5.68474	1.31012e-08	8.87868e-08
RIC3-DT	ENSG00000246820	lncRNA	1.37103	1.9861	0.353967	5.61097	2.01197e-08	1.31803e-07
STX18-IT1	ENSG00000248221	lncRNA	0.939245	-1.57606	0.215721	-7.30603	2.75157e-13	4.29006e-12
AC021134.1	ENSG00000248431	lncRNA	29.3751	-2.07523	0.303753	-6.83199	8.37458e-12	9.938e-11
FGF10-AS1	ENSG00000248464	lncRNA	18.5667	-2.09067	0.158871	-13.1595	1.49995e-39	6.3634e-37
AC022784.1	ENSG00000248538	lncRNA	50.9867	1.96432	0.188945	10.3962	2.57892e-25	2.50936e-23
AC025470.1	ENSG00000248586	processed_pseudogene	1.02116	1.61646	0.221713	7.29075	3.08235e-13	4.76378e-12
AC011406.1	ENSG00000248696	processed_pseudogene	1.03917	-1.75065	0.240968	-7.26508	3.72813e-13	5.68519e-12
AC093297.1	ENSG00000248779	lncRNA	316.941	-1.52384	0.232399	-6.557	5.48994e-11	5.62898e-10
AC097103.1	ENSG00000248790	lncRNA	0.770173	-1.5788	0.244084	-6.46828	9.91238e-11	9.73658e-10
LINC02065	ENSG00000248846	lncRNA	2.89192	1.77338	0.197984	8.95718	3.33082e-19	1.36002e-17
AC022493.2	ENSG00000248967	processed_pseudogene	0.826947	-1.65448	0.23494	-7.04217	1.89271e-12	2.52842e-11
AC055733.1	ENSG00000249098	processed_pseudogene	0.774817	-1.5584	0.261251	-5.96517	2.44382e-09	1.89156e-08
LINC01411	ENSG00000249306	lncRNA	118.384	-1.57072	0.167655	-9.36879	7.33673e-21	3.87613e-19
AC108673.1	ENSG00000249505	processed_pseudogene	1.61761	1.64188	0.22911	7.16632	7.70402e-13	1.10829e-11
RCC2P4	ENSG00000249558	processed_pseudogene	0.862549	-1.78856	0.261657	-6.83548	8.17287e-12	9.70497e-11
C5orf66-AS2	ENSG00000249647	lncRNA	1.13453	-1.63823	0.217123	-7.54515	4.51772e-14	8.09032e-13
CTD-2350J17.1	ENSG00000250250	lncRNA	0.918284	-1.96547	0.312083	-6.29789	3.01716e-10	2.72863e-09
TUNAR	ENSG00000250366	protein_coding	32.304	1.5734	0.212368	7.40883	1.27414e-13	2.11067e-12
AC105914.2	ENSG00000250431	lncRNA	11.1399	-1.56593	0.351638	-4.45325	8.45812e-06	3.37307e-05
AC017037.2	ENSG00000250475	unprocessed_pseudogene	5.98062	-1.56156	0.240287	-6.49876	8.09866e-11	8.08239e-10
AC034213.1	ENSG00000250509	lncRNA	3.64737	1.58038	0.202976	7.78604	6.91401e-15	1.41155e-13
LINC01511	ENSG00000250584	lncRNA	7.53602	-1.66036	0.221826	-7.485	7.15472e-14	1.2384e-12
AC110753.1	ENSG00000250609	processed_pseudogene	0.595088	1.51096	0.305677	4.94298	7.69367e-07	3.75039e-06
OR7E99P	ENSG00000250710	unprocessed_pseudogene	0.668136	1.94975	0.409697	4.759	1.94558e-06	8.79764e-06
AC024132.2	ENSG00000251080	lncRNA	1.17274	-1.6605	0.3551	-4.67615	2.92306e-06	1.27975e-05
F11-AS1	ENSG00000251165	lncRNA	3.03533	1.68176	0.315628	5.3283	9.91364e-08	5.74401e-07
SCARNA5	ENSG00000252010	scaRNA	38.326	-3.83131	0.16236	-23.5976	4.07561e-123	2.88173e-119
SNORA74D	ENSG00000252213	snoRNA	1.88173	-2.14274	0.243022	-8.81708	1.1748e-18	4.39117e-17
SCARNA21	ENSG00000252835	scaRNA	11.2012	-2.17409	0.144461	-15.0497	3.46549e-51	3.00041e-48
AP002848.1	ENSG00000252852	snoRNA	0.35859	-1.57697	0.573024	-2.75201	0.00592309	0.0129694
SCARNA3	ENSG00000252906	scaRNA	0.936466	-1.67258	0.285233	-5.86388	4.52162e-09	3.32107e-08
RN7SKP256	ENSG00000253010	misc_RNA	1.36314	-1.66027	0.446408	-3.71917	0.000199877	0.000612199
AC023403.1	ENSG00000253164	lncRNA	5.4408	1.6913	0.220458	7.67177	1.69642e-14	3.24038e-13
AC136424.1	ENSG00000253456	lncRNA	0.887243	-2.61198	0.45712	-5.71399	1.10354e-08	7.59519e-08
AC136424.2	ENSG00000253811	lncRNA	0.780744	-2.05563	0.312845	-6.57078	5.00523e-11	5.1602e-10
ETV3L	ENSG00000253831	protein_coding	17.0519	1.56612	0.165912	9.43945	3.74733e-21	2.06463e-19
AC007991.2	ENSG00000253838	lncRNA	2.2171	1.51734	0.178978	8.47779	2.29519e-17	6.93032e-16
FER1L6-AS2	ENSG00000253868	lncRNA	1.89426	1.81239	0.262341	6.90854	4.89658e-12	6.08294e-11
LINC01608	ENSG00000253877	lncRNA	1.4263	-2.30333	0.498462	-4.62087	3.82137e-06	1.63535e-05
AC079296.1	ENSG00000253973	lncRNA	12.507	-1.61515	0.157141	-10.2783	8.82367e-25	7.99862e-23
AC009686.1	ENSG00000254205	lncRNA	1.58211	-1.64487	0.179518	-9.16267	5.06269e-20	2.32446e-18
RPSAP71	ENSG00000254256	processed_pseudogene	0.858581	1.51009	0.33873	4.4581	8.26909e-06	3.30359e-05
LINC02732	ENSG00000254416	lncRNA	7.68444	2.12465	0.244085	8.70455	3.18845e-18	1.11698e-16
AP003100.1	ENSG00000254626	lncRNA	8.35106	2.29139	0.278411	8.23025	1.86824e-16	4.87444e-15
AP003086.2	ENSG00000254649	lncRNA	0.683029	-1.68257	0.285901	-5.88515	3.97688e-09	2.94957e-08
AC100763.1	ENSG00000254865	lncRNA	0.817277	-1.52634	0.343808	-4.4395	9.0168e-06	3.57838e-05
AP003168.1	ENSG00000254915	processed_pseudogene	1.29468	-1.7794	0.288253	-6.17303	6.69915e-10	5.71956e-09
BCAS2P1	ENSG00000255051	processed_pseudogene	0.537762	1.55561	0.392012	3.96827	7.23948e-05	0.00024151
LINC02721	ENSG00000255133	lncRNA	1.19313	1.6647	0.20166	8.25498	1.51925e-16	4.01325e-15
OR7E2P	ENSG00000255203	unprocessed_pseudogene	1.61114	-1.63963	0.192451	-8.5197	1.59964e-17	4.99728e-16
AL137224.1	ENSG00000255271	lncRNA	0.799151	1.79812	0.352113	5.10666	3.27902e-07	1.71888e-06
AP002490.2	ENSG00000255296	processed_pseudogene	0.777245	-1.64622	0.289999	-5.67665	1.37358e-08	9.26584e-08
AC022509.1	ENSG00000255750	lncRNA	16.7723	2.0735	0.138687	14.951	1.53459e-50	1.22837e-47
AC078950.1	ENSG00000255790	lncRNA	1.51008	-1.60759	0.219675	-7.31804	2.51623e-13	3.94489e-12
RMST	ENSG00000255794	lncRNA	25.6951	-1.68873	0.163182	-10.3488	4.23794e-25	3.96014e-23
AC024901.1	ENSG00000255910	lncRNA	3.67198	1.65884	0.177301	9.35607	8.27604e-21	4.32393e-19
CYP2A6	ENSG00000255974	protein_coding	1073.05	-3.21404	0.19677	-16.334	5.65544e-60	7.2705e-57
LINC02468	ENSG00000256499	lncRNA	0.978011	1.52374	0.233258	6.53242	6.47146e-11	6.56493e-10
AC079866.2	ENSG00000256571	lncRNA	1.21177	-1.55227	0.200281	-7.75047	9.15564e-15	1.8313e-13
AC025423.3	ENSG00000256678	processed_pseudogene	24.8145	-2.27737	0.224409	-10.1483	3.37144e-24	2.82111e-22
AP002383.3	ENSG00000256779	transcribed_processed_pseudogene	2.90298	2.16126	0.198306	10.8986	1.1699e-27	1.48598e-25
AP000851.1	ENSG00000256916	lncRNA	127.635	1.50112	0.173077	8.67314	4.20361e-18	1.44283e-16
KRT17P8	ENSG00000256937	processed_pseudogene	2.63909	1.65128	0.158072	10.4464	1.5223e-25	1.51958e-23
LINC02282	ENSG00000257056	lncRNA	0.624527	1.74266	0.573775	3.03718	0.00238805	0.0057364
KIRREL3-AS1	ENSG00000257271	lncRNA	21.3886	1.84017	0.256161	7.18365	6.78739e-13	9.88154e-12
CYB5AP5	ENSG00000257503	processed_pseudogene	1.25007	-1.63316	0.314558	-5.19193	2.0813e-07	1.13493e-06
LINC01490	ENSG00000257741	lncRNA	0.585289	-1.83183	0.455045	-4.02559	5.68333e-05	0.000193569
MGAM2	ENSG00000257743	protein_coding	189.714	2.44569	0.154253	15.8551	1.29665e-56	1.37523e-53
AC073591.1	ENSG00000257835	lncRNA	0.571608	-1.76973	0.429223	-4.12311	3.73787e-05	0.000131358
AC089998.2	ENSG00000257837	lncRNA	0.772972	1.80426	0.328098	5.49914	3.81649e-08	2.37545e-07
LINC02306	ENSG00000257986	lncRNA	30.1308	-1.68525	0.212471	-7.93169	2.1619e-15	4.76201e-14
AC078955.1	ENSG00000258026	lncRNA	0.677406	-1.56258	0.262564	-5.95125	2.66097e-09	2.04583e-08
AC089998.4	ENSG00000258170	lncRNA	1.56717	1.94408	0.223502	8.69826	3.37003e-18	1.17574e-16
AC079384.1	ENSG00000258346	lncRNA	1.51	-1.57217	0.221943	-7.08368	1.40372e-12	1.92723e-11
AC100868.1	ENSG00000258417	protein_coding	0.488699	1.62191	0.449023	3.61208	0.000303752	0.000894764
CRAT37	ENSG00000258551	lncRNA	11.5613	-1.53509	0.169415	-9.06111	1.29135e-19	5.63043e-18
YBX2P2	ENSG00000258611	transcribed_processed_pseudogene	2.86817	1.92497	0.176385	10.9135	9.93491e-28	1.285e-25
AC110023.1	ENSG00000258631	lncRNA	0.627206	1.71289	0.287196	5.96417	2.45882e-09	1.90213e-08
AC005230.1	ENSG00000258930	transcribed_processed_pseudogene	0.931671	-2.10691	0.299069	-7.04489	1.85612e-12	2.4864e-11
AL355075.4	ENSG00000259001	lncRNA	6.90345	-2.75981	0.195356	-14.1271	2.58542e-45	1.56691e-42
AF107885.2	ENSG00000259103	lncRNA	0.964417	-1.52744	0.220588	-6.92442	4.37763e-12	5.47191e-11
RANBP20P	ENSG00000259144	processed_pseudogene	8.26128	2.43083	0.203417	11.95	6.4961e-33	1.53106e-30
HMBOX1-IT1	ENSG00000259196	lncRNA	0.869937	-1.65362	0.255189	-6.48	9.17199e-11	9.04913e-10
NDUFB4P11	ENSG00000259374	transcribed_processed_pseudogene	28.8354	1.6811	0.183788	9.14694	5.85675e-20	2.66882e-18
AC055874.1	ENSG00000259446	lncRNA	1.90508	1.51136	0.242324	6.23692	4.4627e-10	3.92385e-09
AC020661.2	ENSG00000259463	lncRNA	0.833164	-1.5313	0.223754	-6.84368	7.71843e-12	9.22288e-11
AC069029.1	ENSG00000259621	lncRNA	1.65191	-1.79014	0.179771	-9.95791	2.32914e-23	1.7305e-21
AC103982.1	ENSG00000259676	lncRNA	2.79342	1.6448	0.182689	9.0033	2.19028e-19	9.22747e-18
AC023158.1	ENSG00000259937	lncRNA	1.0751	-1.57938	0.337905	-4.67403	2.95347e-06	1.29226e-05
LINC02189	ENSG00000260026	lncRNA	1.33336	1.74977	0.257023	6.80785	9.90714e-12	1.16137e-10
LINC00564	ENSG00000260094	lncRNA	0.590544	-2.40556	0.802698	-2.99685	0.00272788	0.00647609
KCNJ18	ENSG00000260458	protein_coding	1.85819	1.96625	0.299043	6.57515	4.8605e-11	5.02196e-10
AC046158.1	ENSG00000260733	lncRNA	1.476	-1.65169	0.205512	-8.03695	9.20986e-16	2.15867e-14
XKR7	ENSG00000260903	protein_coding	45.2659	-2.94315	0.181153	-16.2468	2.35463e-59	2.85408e-56
C2orf69P1	ENSG00000261046	processed_pseudogene	0.617639	-2.05845	0.555319	-3.70678	0.000209907	0.000639551
LINC02188	ENSG00000261175	lncRNA	432.783	1.65254	0.179294	9.21691	3.05772e-20	1.4559e-18
EIF4BP5	ENSG00000261336	processed_pseudogene	1.91293	-1.53829	0.154384	-9.96403	2.19e-23	1.63543e-21
LY6L	ENSG00000261667	protein_coding	1.33964	1.6087	0.475563	3.38273	0.000717704	0.00194954
FRG2DP	ENSG00000261711	transcribed_unprocessed_pseudogene	1.2163	-1.91048	0.409875	-4.66114	3.14467e-06	1.36802e-05
MIA	ENSG00000261857	protein_coding	264.651	1.63008	0.157155	10.3724	3.31144e-25	3.16206e-23
AC015909.3	ENSG00000261959	lncRNA	8.74028	1.50004	0.18553	8.08513	6.20989e-16	1.49432e-14
CCDC92B	ENSG00000261963	unitary_pseudogene	4.14578	-3.06895	0.305077	-10.0596	8.33347e-24	6.62058e-22
AC007014.1	ENSG00000262020	lncRNA	1.9111	-1.59503	0.214382	-7.44012	1.00597e-13	1.69624e-12
LINC01896	ENSG00000263146	lncRNA	1.25609	1.55779	0.248236	6.27544	3.48636e-10	3.11839e-09
AC091043.1	ENSG00000263588	lncRNA	1.27265	2.08808	0.346846	6.02019	1.74207e-09	1.38141e-08
AP005120.1	ENSG00000263952	lncRNA	5.53631	-2.19874	0.231254	-9.50791	1.94537e-21	1.11227e-19
RHEX	ENSG00000263961	protein_coding	230.692	1.51446	0.123283	12.2844	1.09796e-34	3.00515e-32
LINC02837	ENSG00000264464	lncRNA	1.13249	1.61253	0.309636	5.20781	1.91083e-07	1.04979e-06
AC069061.2	ENSG00000264734	lncRNA	4.46115	-1.52642	0.495113	-3.08297	0.00204946	0.00500699
AC090772.2	ENSG00000265204	lncRNA	1.81775	-1.62095	0.166179	-9.75424	1.76915e-22	1.17089e-20
AP000915.2	ENSG00000265477	lncRNA	0.616921	-1.69142	0.407241	-4.15336	3.27633e-05	0.00011647
GACAT2	ENSG00000265962	lncRNA	14.8236	-1.95179	0.170013	-11.4802	1.6588e-30	3.0203e-28
MIR3609	ENSG00000266019	miRNA	2.46907	-2.40131	0.209552	-11.4592	2.11367e-30	3.78355e-28
MIR5190	ENSG00000266146	miRNA	1.65185	-1.93922	0.193871	-10.0026	1.48373e-23	1.14239e-21
LINC01910	ENSG00000266278	lncRNA	6.65939	1.63195	0.189069	8.63149	6.05552e-18	2.0149e-16
RN7SL220P	ENSG00000266467	misc_RNA	0.699921	-1.54285	0.239592	-6.4395	1.19867e-10	1.15731e-09
AC044840.1	ENSG00000266696	lncRNA	2.26271	-1.64047	0.160857	-10.1983	2.01716e-24	1.73935e-22
GTF2IP6	ENSG00000266736	unprocessed_pseudogene	3.62868	-1.8387	0.500313	-3.6751	0.000237757	0.000716378
TCF4-AS1	ENSG00000267028	lncRNA	1.10786	-1.78195	0.274056	-6.50215	7.91811e-11	7.91326e-10
AC021683.1	ENSG00000267466	lncRNA	20.1267	1.69111	0.13357	12.6608	9.74798e-37	3.41477e-34
AC021683.2	ENSG00000267506	lncRNA	22.8045	2.06699	0.13008	15.8902	7.4142e-57	8.06512e-54
AC104985.1	ENSG00000267746	lncRNA	0.66556	1.88716	0.359	5.25672	1.46649e-07	8.22505e-07
LINC01785	ENSG00000268038	lncRNA	2.16667	1.53945	0.313898	4.90429	9.3764e-07	4.49169e-06
SLC6A14	ENSG00000268104	protein_coding	673.025	1.52205	0.166249	9.1552	5.42551e-20	2.48298e-18
AC245884.9	ENSG00000268496	lncRNA	17.1075	1.6033	0.1763	9.0942	9.52859e-20	4.21964e-18
SCGB1B2P	ENSG00000268751	lncRNA	105.482	-1.92091	0.117962	-16.2841	1.27991e-59	1.59702e-56
MIA-RAB4B	ENSG00000268975	protein_coding	4.63608	2.05425	0.208146	9.86924	5.65889e-23	4.02132e-21
SPIB	ENSG00000269404	protein_coding	297.655	1.94819	0.134458	14.4892	1.41779e-47	1.01947e-44
AC006262.3	ENSG00000269745	lncRNA	0.968805	1.94795	0.372606	5.2279	1.71442e-07	9.50006e-07
GMCL1P2	ENSG00000271070	processed_pseudogene	1.37652	-1.60578	0.288644	-5.5632	2.64877e-08	1.70079e-07
AC006058.2	ENSG00000271192	lncRNA	0.568304	1.67598	0.314957	5.3213	1.03027e-07	5.93955e-07
AC016831.4	ENSG00000271204	lncRNA	4.531	-1.62718	0.139075	-11.7	1.27409e-31	2.72989e-29
ELOCP33	ENSG00000271278	processed_pseudogene	0.859983	-1.64919	0.220118	-7.49231	6.76694e-14	1.17752e-12
AL591034.1	ENSG00000271338	processed_pseudogene	4.71037	-2.80622	0.338095	-8.3001	1.04021e-16	2.81801e-15
NANOGP3	ENSG00000271373	processed_pseudogene	1.58227	-2.00597	0.380447	-5.27267	1.34451e-07	7.58805e-07
AL356423.1	ENSG00000271437	processed_pseudogene	0.901525	-1.69481	0.231704	-7.31455	2.58242e-13	4.04118e-12
H3P42	ENSG00000271626	processed_pseudogene	0.723578	-1.88932	0.292929	-6.44975	1.12036e-10	1.08765e-09
AC006058.3	ENSG00000272121	lncRNA	3.537	1.63387	0.22865	7.14576	8.94992e-13	1.27328e-11
IFNL4	ENSG00000272395	polymorphic_pseudogene	2.54245	1.59711	0.180432	8.85163	8.62512e-19	3.28172e-17
AFAP1-AS1	ENSG00000272620	lncRNA	327.932	1.93261	0.165408	11.6839	1.54101e-31	3.2047e-29
AC103702.2	ENSG00000272763	lncRNA	22.5297	1.9376	0.160656	12.0606	1.7057e-33	4.23174e-31
AC058791.1	ENSG00000273319	lncRNA	13.015	-1.64179	0.109391	-15.0084	6.46929e-51	5.38144e-48
AC245041.1	ENSG00000273760	lncRNA	13.2605	1.79515	0.173064	10.3728	3.29807e-25	3.15841e-23
AP000659.1	ENSG00000274303	misc_RNA	0.700578	-1.51818	0.330378	-4.59529	4.32155e-06	1.83081e-05
RN7SL166P	ENSG00000275014	misc_RNA	0.997257	-2.48544	0.292039	-8.51064	1.72974e-17	5.35248e-16
RN7SL296P	ENSG00000275090	misc_RNA	0.559162	-1.58619	0.348964	-4.54544	5.48216e-06	2.27792e-05
AL161431.1	ENSG00000275216	lncRNA	20.5759	2.44731	0.336148	7.28046	3.32676e-13	5.11728e-12
AL512324.1	ENSG00000275312	unprocessed_pseudogene	1.13695	1.72694	0.218116	7.91756	2.42224e-15	5.31065e-14
PICSAR	ENSG00000275874	lncRNA	43.3133	1.69143	0.153303	11.0332	2.64206e-28	3.66297e-26
Metazoa_SRP	ENSG00000276359	misc_RNA	1.03352	-1.61079	0.232849	-6.91775	4.58859e-12	5.72212e-11
AL117372.1	ENSG00000276627	lncRNA	0.561081	1.51337	0.469282	3.22487	0.00126031	0.00323775
AC096552.1	ENSG00000277035	misc_RNA	0.881592	-1.68777	0.239721	-7.04056	1.91473e-12	2.55603e-11
AC006262.4	ENSG00000277748	unprocessed_pseudogene	2.23144	2.16793	0.291774	7.43016	1.08466e-13	1.82168e-12
AL031658.2	ENSG00000278012	lncRNA	1.3343	-1.8175	0.303397	-5.9905	2.09201e-09	1.63808e-08
RNVU1-2A	ENSG00000278099	snRNA	0.602575	-1.6458	0.333956	-4.92819	8.2994e-07	4.01934e-06
AL512324.3	ENSG00000278531	unprocessed_pseudogene	1.75688	2.02113	0.202122	9.99956	1.53082e-23	1.17439e-21
AC136621.1	ENSG00000278928	TEC	6.54068	1.89728	0.197498	9.60655	7.50208e-22	4.60591e-20
AC091931.1	ENSG00000278958	TEC	1.09289	-1.928	0.392206	-4.91579	8.84261e-07	4.2581e-06
AC073592.6	ENSG00000279334	TEC	0.991451	-1.50511	0.222079	-6.77737	1.22387e-11	1.41206e-10
AC099689.1	ENSG00000279416	TEC	1.75634	-1.85458	0.19341	-9.58884	8.90802e-22	5.39877e-20
AL359396.2	ENSG00000279521	TEC	4.42624	-1.98615	0.259326	-7.65886	1.87585e-14	3.54797e-13
AC132068.1	ENSG00000279757	TEC	1.06551	-2.08683	0.242902	-8.59124	8.60389e-18	2.80994e-16
AC018659.8	ENSG00000279798	TEC	3.35233	-1.66513	0.181476	-9.17548	4.49587e-20	2.0777e-18
AL390755.2	ENSG00000279965	TEC	11.2502	1.59165	0.152697	10.4236	1.93585e-25	1.90992e-23
AC008498.2	ENSG00000279985	TEC	1.14786	-1.7941	0.21218	-8.45554	2.77797e-17	8.27037e-16
AC078925.4	ENSG00000280002	TEC	2.18996	-1.60295	0.307215	-5.21768	1.81182e-07	1.00032e-06
LINC01667	ENSG00000280081	transcribed_processed_pseudogene	25.0036	1.73368	0.331325	5.23256	1.67179e-07	9.27961e-07
AC084026.3	ENSG00000280147	TEC	2.71652	-1.81753	0.266528	-6.81928	9.14954e-12	1.07822e-10
AL035425.4	ENSG00000280322	TEC	1.22881	1.56533	0.396943	3.94348	8.03085e-05	0.000265323
AC004836.1	ENSG00000280439	TEC	13.4915	-1.66424	0.145104	-11.4693	1.88148e-30	3.41111e-28
FOXCUT	ENSG00000280916	lncRNA	43.6642	2.42998	0.215933	11.2534	2.22872e-29	3.47614e-27
AL157778.1	ENSG00000281566	lncRNA	5.71902	1.91417	0.308811	6.1985	5.70024e-10	4.93022e-09
AP000851.2	ENSG00000281655	lncRNA	48.8511	1.5916	0.155381	10.2432	1.26961e-24	1.12213e-22
